# Supplementary material for: Nonviral mcDNA-mediated bispecific CAR T cells kill tumor cells in an experimental mouse model of hepatocellular carcinoma
Source: BMC Cancer. 2022 Jul 25;22:814. doi: 10.1186/s12885-022-09861-1 (PMC9310485; doi:10.1186/s12885-022-09861-1)
Supplement: Supplementary file 1 — Additional file 1. [file 12885_2022_9861_MOESM1_ESM.zip]

Archive with 3 entries (3 files):
- Supplementary Figure1B.pdf
- Supplementary Figure1D-1.pdf
- Supplementary Figure1D-2.pdf
